# Supplementary material for: ASYNAPSIS3 has diverse dosage-dependent effects on meiotic crossover formation in Brassica napus
Source: Plant Cell. 2024 Jul 24;36(9):3838–56. doi: 10.1093/plcell/koae207 (PMC11371185; doi:10.1093/plcell/koae207)
Supplement: koae207_Supplementary_Data [file koae207_supplementary_data.zip]

Archive with 4 entries (4 files):
- Author_Revisions_Checklist.pdf
- Chu et al_Supplementary figures and tables.pdf
- Supplementary data set 1 Statistical data.xlsx
- tpc.00170.2024-s07.pdf
