# Supplementary material for: ASYNAPSIS3 has diverse dosage-dependent effects on meiotic crossover formation in Brassica napus
Source: Plant Cell. 2024 Jul 24;36(9):3838–56. doi: 10.1093/plcell/koae207 (PMC11371185; doi:10.1093/plcell/koae207)
Supplement: koae207_Supplementary_Data [file koae207_supplementary_data.zip › Supplementary data set 1 Statistical data.xlsx]

## Sheet: Figure 1C
Supplementary Data. Chu et al. (2024). Modulation of meiotic recombination. Plant Cell.
Supplementary Data Set 1. Statistical data.
	WT	asy3-1aaCC	asy3-1aaCc		WT	asy3-2aaCC	asy3-2aaCc		WT	asy3-1AAcc	asy3-2AAcc	asy3-1Aacc	asy3-2Aacc
	1.35331	0.90882	0.240239		1.36502	0.529403	0.354792		0.620284	0.947803	0.704211	0.189435	0.250868
	1.15721	0.909279	0.228905		0.818362	0.479087	0.487762		0.791314	0.800581	0.831394	0.0885607	0.270055
	1.94413	0.901568	0.410663		0.75167	0.949519	0.51178		0.705095	0.836091	0.630416	0.0920657	0.188854
	0.853294	0.605875	0.239617		1.02153	0.903628	0.309188		0.999405	0.721738	1.03919	0.146857	0.279217
	0.914845	0.849719	0.791199		1.14256	0.71058	0.351829		1.23156	0.891654	0.934883	0.241453	0.254702
	0.880612	0.833291	0.249336		0.927758	1.27377	0.312309		0.915935	0.645473	1.17875	0.315589	0.24726
	1.18053	0.759405	0.275026		0.858226	1.0113	0.351851		1.09989	0.925627	0.503599	0.318998	0.24888
	0.849392	0.996532	0.336613		1.0332	0.979636	0.336431		1.08709	0.992465	0.735589	0.174784	0.321376
	0.553154	0.727253	0.274695		0.92376	0.739883	0.305196		1.1296	0.835529	1.4463	0.2228	0.306505
	1.1429	0.933766	0.285092		1.09591	0.956384	0.304598		1.11254	0.822074	0.894713	0.23386	0.280479
	1.28721	1.25631	0.759402		1.00797	1.0235	0.261591		1.12074	1.26614	0.919112	0.245304	0.274141
	1.6821	1.55738	0.275752		1.11581	0.853374	0.510194		1.21777	1.4059	0.892213	0.200173	0.360063
	1.45707	1.02275	0.44695		0.842469	0.76387	0.471895		0.947768	0.821088	0.825704	0.26755	0.337932
	1.15447	0.684611	0.295467		1.10863	0.901098	0.429647		1.10244	1.11554	1.0567	0.212416	0.215808
	1.25509	0.714495	0.231		1.01487	0.959101	0.364256		1.08	1.16522	1.04586	0.272362	0.206526
	1.07357	0.837185	0.191208		0.999684	0.914969	0.401068		1.2572	0.889625	0.871064	0.291069	0.238488
	0.805132	0.869635	0.258441		0.837641	0.949889	0.350216		1.04273	0.939108	0.851677	0.182988	0.265959
	0.83423	0.765382	0.378267		0.910672	0.763767	0.203144		1.05727	1.05379	1.14077	0.237375	0.184935
	1.01591	0.93375	0.37037		1.13238	0.912126	0.347473		1.0894	0.894432	1.2282	0.25547	0.131433
	1.23556	0.906896	0.205809		0.901232	1.28044	0.383605		1.12014	0.986415	0.887647	0.271194	0.18169
	0.73145	1.21772	0.387272		0.617001	1.56511	0.449977		0.995957	0.871727	1.01624	0.310916	0.286476
	1.50334	0.793044	0.399718		1.38469	1.42973	0.603907		0.894027	0.842623	0.875803	0.395712	0.222001
	0.895537	0.97413			1.33805	1.38998	0.340268		0.805119	1.03224	1.11049	0.284585	0.215184
	0.69574	1.02676			1.01977	1.47193			0.889639	0.967796	1.307	0.278306	0.224143
	0.745666	1.38449			1.1909	0.951567			1.22497	1.14314	1.34062	0.242743	0.315634
	0.880958	0.931698			0.952113	1.3184			0.990399	1.17797	1.187	0.31107	0.372203
	1.14796	1.21194			0.946979	1.1392			1.17557	1.2423	0.820167	0.32386	0.213677
	0.943086	1.43708			0.987171	1.62023			0.924147	1.12562	1.0445	0.264998	0.331997
	0.702272	1.13392			0.753956	1.4436			0.82252	1.26537	0.984133	0.296187	0.368225
	0.659533	1.02552				1.31009			0.549481	1.07496	0.709051	0.225696	0.339544
	0.843042	1.27113								1.09147		0.265254	0.252652
	0.749606	0.959322								1.06395			0.249255
	0.909886	0.976413								0.673024			0.309229
	0.786601	1.58236											0.218183
	0.693437												0.293461
	0.571007												0.29027
	1.0276
	1.09207
	0.791481
mean/%	1	0.997042	0.34232		1	1.04984	0.38013		1	0.985712	0.9671	0.247085	0.265203
n	39	34	22		29	30	23		30	33	30	31	36

## Sheet: Figure 3B
Supplementary Data. Chu et al. (2024). Modulation of meiotic recombination. Plant Cell.
Supplementary Data Set 1. Statistical data.
	WT	asy3-1aaCC	asy3-2aaCC	asy3-1AAcc	asy3-2AAcc	asy3-1aaCc	asy3-2aaCc	asy3-1Aacc	asy3-2Aacc	asy3-1aacc	asy3-2aacc
	27	26	21	23	25	22	22	24	21	3	2
	22	26	27	24	28	12	17	23	22	1	1
	22	26	26	28	24	13	16	22	18	1	1
	25	29	26	22	24	17	18	24	21	2	0
	24	25	22	30	26	18	15	22	20	2	3
	27	30	24	27	28	15	11	19	24	2	1
	30	28	24	21	25	23	15	20	15	5	3
	24	28	21	24	26	22	18	21	21	2	0
	24	31	28	28	24	13	14	22	20	1	1
	24	29	28	25	25	14	23	17	21	4	1
	26	27	31	25	28	22	22	16	18	2	0
	25	28	26	23	27	21	15	20	18	2	3
	27	28	25	27	27	24	19	23	23	3	1
	30	26		21	22	18	15	18	19	2	3
	26	20		24	23	17	19	15	22	3	1
	27	20		27	24	17	13	17	22	2	1
	21	28		26	26	12	16	24	19	3	0
	24	25		24	26	18	25	22	23	1	0
	21	22		23	28	21	24	21	20	1	2
	24			20	28	16	28	22	15	1	4
	25			27	23	11	23	18	21	2	2
	19			23	21	17	24	15	22	2	2
	25			28	26	11	21	20	21	2	1
	25			26	24	18	25	22	22	2	2
	31			28	27	22	21	21	15	0	1
	30			20	23	17	22	17	17	3	2
	25			25	26	20	27	17	17	1	0
	26			28	25	25	26	21	18	2	2
	23			22	24	19	25	20	22	1	2
	18			28	22	24	22	18	19	1	1
	25			29	28	18	18	22	17	2	2
	19				26	21	20	18	18	3	2
	25				21	22	23	16	21	1	1
	22				24	23	19			1	1
	23				29	24				2	1
	28				26	25				1	1
	28				28	25				2	1
	26				22	26				2	1
	30					23				3	1
	26					19				2	1
						22				1	0
						21				1	2
						22				3	2
						16				2	0
						26				1	2
						26				2	0
						23				2	2
										2	1
										1	3
										1
										1
										1
										1
mean	24.975	26.4211	25.3077	25.0323	25.2368	19.5957	20.0294	19.9091	19.7576	1.83019	1.36735
SD	3.03717	2.96143	2.81164	2.74137	2.14518	4.22586	4.2805	2.65562	2.38722	0.90566	0.962435
n	40	19	13	31	38	47	34	33	33	53	49

## Sheet: Figure 3D
Supplementary Data. Chu et al. (2024). Modulation of meiotic recombination. Plant Cell.
Supplementary Data Set 1. Statistical data.
	WT	asy3-1aaCC	asy3-2aaCC	asy3-1AAcc	asy3-2AAcc	asy3-1aaCc	asy3-2aaCc	asy3-1Aacc	asy3-2Aacc	asy3-1aacc	asy3-2aacc
%	98.93	97.78	97.1	99.1	98.01	86.12	89.95	90.45	88.66	40.31	39.66
	99.23	98.72	98.81	99.17	98.23	88.64	88.67	87.98	87.99	41.4	43.72
	99.32	99.32	97.75	99.34	98.07	89.59	88.39	88.34	87.33	34.68	34.8
	99.31	99.18	98.8	98.39	99.22	86.73	89	89.16	85.15	36.29	45.39
	98.94	99.23	98.78	99.05	98.47	87.08	90.78	89.83	87.85	37.23	38.45
mean/%	99.146	98.846	98.248	99.01	98.4	87.632	89.358	89.152	87.396	37.982	40.404
SD	0.175111	0.572	0.702777	0.325146	0.439818	1.28486	0.88443	0.914055	1.20046	2.50734	3.78504
n	5	5	5	5	5	5	5	5	5	5	5

## Sheet: Figure 3F,supplemental figure7D
Supplementary Data. Chu et al. (2024). Modulation of meiotic recombination. Plant Cell.
Supplementary Data Set 1. Statistical data.
	WT	asy3-1aaCC	asy3-2aaCC	asy3-1AAcc	asy3-2AAcc	asy3-1aaCc	asy3-2aaCc	asy3-1Aacc	asy3-2Aacc	asy3-1aacc	asy3-2aacc
dyad	0	1	5	0	1	31	72	74	57	307	165
triad	0	0	2	1	1	29	20	27	13	137	84
balanced tetrad	1045	976	1183	1031	1092	968	874	935	974	290	235
unbalanced tetrad	2	0	0	0	0	0	0	0	0	101	71
n	1047	977	1190	1032	1094	1028	966	1036	1044	835	555

## Sheet: Figure 4B
Supplementary Data. Chu et al. (2024). Modulation of meiotic recombination. Plant Cell.
Supplementary Data Set 1. Statistical data.
	WT	asy3-1aaCC	asy3-2aaCC	asy3-1AAcc	asy3-2AAcc	asy3-1aaCc	asy3-2aaCc	asy3-1Aacc	asy3-2Aacc	asy3-1aacc	asy3-2aacc
	33	35	31	34	30	32	31	35	37	4	6
	30	33	30	33	29	32	36	33	33	5	7
	30	35	32	32	31	29	31	34	35	5	7
	32	33	31	30	33	33	35	33	34	6	6
	29	31	33	31	31	32	32	31	36	8	7
	33	31	33	33	32	32	34	32	36	7	8
	32	32	33	30	30	33	32	34	35	5	9
	31	31	33	31	33	32	36	35	35	7	8
	30	30	31	32	32	35	31	38	32	7	5
	32	31	27	31	34	34	32	37	32	6	7
	30	32	31	32	32	34	36	34	32	9	6
	31	30	33	30	34	32	34	35	34	6	7
	30	31	33	32	32	32	34	32	36	7	6
	28	32	33	29	33	35	33	32	33	9	4
	33	32	31	34	35	32	33	35	34	5	3
	34	31	31	32	31	33	30	34	35	6	7
	30	31	33	30	32	35	32	33	34	4	3
	33	32	30	30	33	36	33	35	33	9	6
	31	32	30	31	32	36	34	36	36	7	5
	33	33	33	30	32	34	32	33	36	8	6
	31	31	31	32	32	32	30	34	33	6	5
	33	30	31	27	31	34	34	34	36	6	7
	33	31	31	28	35	31	36	36	35	6	8
	35	34	30	26	31	37	34	33	37	7	3
	32	33	34	30	33	32	34	37	36	5	5
	34	32	34	30	31	33	32	36	34	4	10
	32	31	32	30	35	33	35	34	36	5	3
	31	29	33	30	32	34	34	33	33	7	5
	31	33	30	31	31	38	32	35	37	8	3
	30	32	30	33	34	33	33	37	33	9	7
	31	33	32	36	31	34	35	34	35	10	5
	31	36	33	33	31	37	33	37	33	9	7
		34	31	30	35	37	35	32	34	5	5
		33	32	30	33	36	33	35	30	6	4
		32	33	30	32	36	37	32	32	7	7
		33	33	33	32	34	36	36	34	7	5
		32	35	34	33	34	33	37	32	6	7
		35	34	31	30	34	33	36	32	8	8
		35	30	32	35	35	37	34	34	6	5
		36	31	31	33	34	33	33	33	6	3
			32	32	34	34	31	37		6	4
			31	31	29	33	32	34		10	6
			32	34	31	34	36	32		7
			32	32		34	32	33		5
				34		32		30		7
				31		35		35		7
				34		33		33		5
				31		34		35		10
				33		35		33		7
				34		33		34		6
				37		34		31		6
				31				34		4
				32				33		6
				34						3
										5
										5
										5
										6
										5
										6
										2
										3
										3
										9
										5
										5
										4
										5
										5
										6
										6
										8
										5
										5
										5
										8
										6
										4
										8
										4
										3
										7
										9
										5
										4
										6
										5
										5
										4
										6
										8
										6
										7
										6
										7
										3
										8
										3
										6
										6
mean	31.5312	32.325	31.7955	31.5556	32.2093	33.7647	33.4318	34.1509	34.175	6.04	5.83333
SD	1.56094	1.66414	1.48599	2.00616	1.57831	1.71027	1.81406	1.77399	1.67164	1.70833	1.7309
n	32	40	44	54	43	51	44	53	40	100	42

## Sheet: Figure 4C
Supplementary Data. Chu et al. (2024). Modulation of meiotic recombination. Plant Cell.
Supplementary Data Set 1. Statistical data.
WT	rings	rods	univalents		asy3-1aaCC	rings	rods	univalents		asy3-2aaCC	rings	rods	univalents		asy3-1AAcc	rings	rods	univalents		asy3-2AAcc	rings	rods	univalents		asy3-1aaCc	rings	rods	univalents		asy3-2aaCc	rings	rods	univalents		asy3-1Aacc	rings	rods	univalents		asy3-2Aacc	rings	rods	univalents		asy3-1aacc	rings	rods	univalents
	14	5	0			16	3	0			13	5	2			15	4	0			11	8	0			13	6	0			13	5	2			16	3	0			18	1	0			0	4	30	4
	11	8	0			14	5	0			11	8	0			14	5	0			10	9	0			14	4	2			17	2	0			15	3	2			15	3	2			1	3	30
	11	8	0			16	3	0			13	6	0			13	6	0			12	7	0			10	9	0			13	5	2			15	4	0			16	3	0			0	5	28
	13	6	0			14	5	0			12	7	0			11	8	0			14	5	0			14	5	0			16	3	0			14	5	0			15	4	0			0	6	26
	10	9	0			12	7	0			14	5	0			12	7	0			12	7	0			14	4	2			13	6	0			12	7	0			17	2	0			2	4	26
	14	5	0			12	7	0			15	3	2			14	5	0			13	6	0			13	6	0			15	4	0			13	6	0			17	2	0			1	5	26
	13	6	0			13	6	0			14	5	0			11	8	0			11	8	0			14	5	0			13	6	0			15	4	0			16	3	0			0	5	28
	12	7	0			12	7	0			14	5	0			12	7	0			14	5	0			13	6	0			17	2	0			16	3	0			16	3	0			0	7	24
	11	8	0			11	8	0			12	7	0			13	6	0			13	6	0			16	3	0			12	7	0			19	0	0			13	6	0			2	3	28
	13	6	0			12	7	0			8	11	0			12	7	0			15	4	0			15	4	0			13	6	0			18	1	0			13	6	0			1	4	28
	11	8	0			13	6	0			12	7	0			13	6	0			13	6	0			15	4	0			17	2	0			15	4	0			14	4	2			2	5	24
	12	7	0			12	6	2			14	5	0			11	8	0			15	4	0			13	6	0			15	4	0			16	3	0			15	4	0			0	6	26
	11	8	0			12	7	0			14	5	0			13	6	0			13	6	0			13	6	0			15	4	0			14	4	2			17	2	0			1	5	26
	9	10	0			13	6	0			14	5	0			11	7	2			15	3	2			16	3	0			14	5	0			13	6	0			14	5	0			1	7	22
	14	5	0			13	6	0			13	5	2			15	4	0			16	3	0			14	4	2			14	5	0			16	3	0			15	4	0			0	5	28
	15	4	0			12	7	0			12	7	0			13	6	0			13	5	2			14	5	0			12	6	2			15	4	0			16	3	0			0	6	26
	11	8	0			12	7	0			14	5	0			11	8	0			13	6	0			16	3	0			14	4	2			14	5	0			16	2	2			0	4	30
	14	5	0			13	6	0			11	8	0			11	8	0			14	5	0			17	2	0			14	5	0			16	3	0			14	5	0			1	7	22
	12	7	0			13	6	0			11	8	0			12	7	0			13	6	0			17	2	0			15	4	0			17	2	0			17	2	0			0	7	24
	14	5	0			14	5	0			14	5	0			12	6	2			13	6	0			15	4	0			14	4	2			14	5	0			17	2	0			2	4	26
	12	7	0			12	7	0			12	7	0			13	6	0			13	6	0			13	6	0			11	8	0			15	4	0			14	5	0			1	4	28
	14	5	0			11	8	0			12	7	0			8	11	0			12	7	0			15	4	0			15	4	0			15	4	0			17	2	0			0	6	26
	14	5	0			12	7	0			12	7	0			9	10	0			16	3	0			13	5	2			17	2	0			17	2	0			16	3	0			0	6	26
	16	3	0			15	4	0			11	8	0			8	10	2			12	7	0			18	1	0			15	4	0			15	3	2			18	1	0			1	5	26
	13	6	0			14	5	0			15	4	0			11	8	0			14	5	0			13	6	0			16	2	2			18	1	0			17	2	0			0	5	28
	15	4	0			13	6	0			15	4	0			11	8	0			12	7	0			14	5	0			13	6	0			17	2	0			15	4	0			0	4	30
	13	6	0			13	5	2			13	6	0			11	8	0			16	3	0			14	5	0			16	3	0			15	4	0			17	2	0			0	5	28
	12	7	0			10	9	0			14	5	0			11	8	0			13	6	0			15	4	0			15	4	0			14	5	0			14	5	0			0	7	24
	12	7	0			14	5	0			11	8	0			12	7	0			12	7	0			19	0	0			14	4	2			16	3	0			18	1	0			1	6	24
	11	8	0			13	6	0			11	8	0			14	5	0			15	4	0			14	5	0			14	5	0			18	1	0			14	5	0			0	9	20
	12	7	0			14	5	0			13	6	0			17	2	0			12	7	0			15	4	0			16	3	0			15	4	0			16	3	0			2	6	22
	12	7	0			17	2	0			14	5	0			14	5	0			12	7	0			18	1	0			14	5	0			18	1	0			14	5	0			2	5	24
						15	4	0			12	7	0			11	8	0			16	3	0			18	1	0			16	3	0			14	4	2			15	4	0			0	5	28
						14	5	0			13	6	0			11	8	0			14	5	0			17	2	0			14	5	0			16	3	0			11	8	0			0	6	26
						13	6	0			14	5	0			11	8	0			13	6	0			17	2	0			18	1	0			13	6	0			14	4	2			0	7	24
						14	5	0			14	5	0			14	5	0			13	6	0			15	4	0			17	2	0			17	2	0			15	4	0			2	3	28
						13	6	0			16	3	0			15	4	0			14	5	0			15	4	0			14	5	0			18	1	0			14	4	2			0	6	26
						16	3	0			15	4	0			12	7	0			11	8	0			15	4	0			14	5	0			17	2	0			14	4	2			1	6	24
						16	3	0			12	6	2			13	6	0			16	3	0			16	3	0			18	1	0			15	4	0			15	4	0			0	6	26
						17	2	0			12	7	0			12	7	0			14	5	0			15	4	0			15	3	2			14	5	0			14	5	0			2	2	30
											13	6	0			13	6	0			15	4	0			15	4	0			12	7	0			18	1	0								0	6	26
											12	7	0			12	7	0			10	9	0			14	5	0			13	6	0			15	4	0								1	8	20
											13	6	0			15	4	0			12	7	0			16	2	2			17	2	0			13	6	0								2	3	28
											14	4	2			13	6	0								15	4	0			13	6	0			15	3	2								0	5	28
																15	4	0								13	6	0								12	6	2								2	3	28
																12	7	0								16	3	0								17	1	2								1	5	26
																15	4	0								15	3	2								14	5	0								0	5	28
																12	7	0								15	4	0								16	3	0								2	6	22
																14	5	0								16	3	0								14	5	0								0	7	24
																15	4	0								14	5	0								15	4	0								0	6	26
																18	1	0								15	4	0								13	5	2								2	2	30
																12	7	0																		15	4	0								0	4	30
																13	6	0																		14	5	0								1	4	28
																15	4	0																												0	3	32
																																														0	5	28
																																														0	5	28
																																														0	5	28
																																														1	4	28
																																														0	5	28
																																														0	6	26
																																														0	2	34
																																														0	3	32
																																														0	3	32
																																														2	5	24
																																														0	5	28
																																														0	5	28
																																														0	4	30
																																														0	5	28
																																														0	5	28
																																														0	6	26
																																														0	6	26
																																														0	8	22
																																														1	3	30
																																														0	5	28
																																														0	5	28
																																														1	6	24
																																														0	6	26
																																														0	4	30
																																														0	8	22
																																														0	4	30
																																														0	3	32
																																														0	7	24
																																														2	5	24
																																														0	5	28
																																														0	4	30
																																														0	6	26
																																														0	5	28
																																														0	5	28
																																														0	4	30
																																														0	6	26
																																														1	6	24
																																														0	6	26
																																														1	5	26
																																														0	6	26
																																														1	5	26
																																														0	3	32
																																														0	8	22
																																														0	3	32
																																														1	4	28
																																														1	4	28
mean	12.5312	6.46875	0			13.375	5.575	0.1			12.9091	5.97727	0.227273			12.6111	6.33333	0.111111			13.2558	5.69767	0.0930233			14.8824	4	0.235294			14.6136	4.20455	0.363636			15.3019	3.54717	0.301887			15.325	3.525	0.3			0.49	5.06	26.9
SD	1.56094	1.56094	0			1.62308	1.61071	0.43589			1.48963	1.55926	0.634738			1.92851	1.87577	0.458123			1.58618	1.62158	0.421181			1.64074	1.63299	0.644379			1.69513	1.6594	0.771389			1.65501	1.60854	0.715987			1.55543	1.51637	0.714143			0.727942	1.41294	2.77669
n	32					40					44					54					43					51					44					53					40					100
%	0.659539	0.340461	0			0.703947	0.293421	0.00263158			0.679426	0.314593	0.00598086			0.663743	0.333333	0.00292398			0.697674	0.299878	0.00244798			0.783282	0.210526	0.00619195			0.769139	0.221292	0.00956938			0.805362	0.186693	0.00794439			0.806579	0.185526	0.00789474			0.0257895	0.266316	0.707895
[truncated: 4 more columns]

## Sheet: Figure 6B
Supplementary Data. Chu et al. (2024). Modulation of meiotic recombination. Plant Cell.
Supplementary Data Set 1. Statistical data.
HEI10-偶早粗	WT	asy3-1aaCC	asy3-2aaCC	asy3-1AAcc	asy3-2AAcc	asy3-1aaCc	asy3-2aaCc	asy3-1Aacc	asy3-2Aacc	asy3-1aacc	asy3-2aacc			HEI10-晚粗双	WT	asy3-1aaCC	asy3-2aaCC	asy3-1AAcc	asy3-2AAcc	asy3-1aaCc	asy3-2aaCc	asy3-1Aacc	asy3-2Aacc	asy3-1aacc	asy3-2aacc			HEI10-终	WT	asy3-1aaCC	asy3-2aaCC	asy3-1AAcc	asy3-2AAcc	asy3-1aaCc	asy3-2aaCc	asy3-1Aacc	asy3-2Aacc	asy3-1aacc	asy3-2aacc
	202	120	131	113	146	106	89	85	98	10	15				32	32	24	36	30	38	39	56	41	7	7				29	30	30	26	20	31	25	35	41	9	7
	137	153	106	127	139	97	84	101	143	6	17				35	26	27	42	32	35	38	46	43	8	6				25	31	38	25	24	34	33	23	38	8	4
	125	110	142	107	174	97	151	122	113	16	11				28	32	30	43	28	37	42	38	46	6	5				26	23	41	23	26	50	31	40	38	6	3
	144	106	123	162	145	89	118	131	128	11	9				31	23	37	24	28	40	47	42	37	6	5				32	23	39	25	28	43	37	34	28	8	9
	208	152	177	131	166	125	148	120	152	10	8				28	23	31	32	30	42	36	36	43	4	6				24	31	33	32	28	41	34	39	35	6	7
	140	136	128	165	117	120	125	167	97	9	7				30	34	30	30	26	44	47	32	47	5	5				30	29	28	30	32	44	34	40	41	3	5
	155	115	125	192	147	139	119	105	112	6	9				25	22	25	32	37	28	32	29	44	11	7				23	25	36	24	25	36	45	33	38	5	5
	126	123	130	132	197	108	125	147	153	7	9				26	30	30	23	34	35	48	36	43	10	9				21	19	32	26	29	43	38	40	41	2	9
	93	131	134	130	123	172	118	146	147	12	9				29	24	22	29	29	43	33	41	51	5	5				26	26	29	26	25	41	42	32	41	8	3
	145	134	120	176	107	140	99	111	135	11	9				30	29	25	31	28	32	30	27	43	5	7				32	23	29	40	28	46	38	32	40	11	2
	193	158		117	142	124	149	160	106	15	14				24	31	23	35	38	32	34	35	35	6	12				29	29	28	33	33	36	40	38	31	7	4
	134			112	124	138	163	115	148	16	12				25	28	24	28	34	42	33	50	46	7	11				28	43	30	28	28	31	42	36	42	6	4
	104			162	136	132	94	108	134	10	12				32	29	21	30	39	39	38	38	49	10	5				23	32	25	33	26	42	43	40	37	7	3
	98			110	98	105	101	129	158	14	12				26	35	28	36	33	37	36	34	38	9	5				28	27	22	33	26	54	44	32	45	6	2
	157			175	123	127	112	107	143	10	10				19	23	29	31	29	49	34	43	34	6	8				25	22	25	34	24	38	40	35	39	4	7
	133			170	135	91	102	111	123	13	10				24	31	28	39	34	41	30	33	51	6					20	36	24	38	37	38	37	37	30	10	9
	121			151	80	97	155	150	139	14	12				32	29	25	33	32	41	32	46	47	6					29	37	25	34	27	40	54	47	35	7	6
	76			108	129	134	176	155	163	11	10				25	34	26	36	26	27	38	52	41	6					24	38	23	23	34	41	43	44	31	9	4
	95			128	135	154	208	108	145	12	12				31	22	30	30	32	52	46	58	31	6					22	31	28	27	35	36	38	48	30	5	3
	125			144	146	138	134	136	126	24	13				25	25	32	28	29	47	47	45	33	8					27	40	30	30	32	39	35	29	35	5	4
	122			112	131	170	93	170		10	10				19	24	26	31	28	28	43	61	46	5					31	28	27	34	31	39	38	35	36	3	5
				132		96		183		17	11				25	26	34	38	28	36	56	45	44	4					28	29		25	32	40	25	31	36	4	8
				128		145		112		10					30	36	30	35	34	38	55	54	44	6					28	27		39	30	30	45	35	36	5	5
				118		116		126		16					22	35	31	32	29	32	54	38	45	9					30	29		26	31	39	36	34	38	5	6
				99		126				12					26	33	32	29	33	46	32	33	43	8					30	25		30		30	49	44	46	3
				120		132				11					22	29	32	33	31	38	43	46	42	3					32	28		28		31	32	38	36	4
				132						18					24	32	35	31	28	47	40	34	41	6					28	27		28		34	44	38	40	3
										19					25	26	29	33	29	38	47	33	32	7					26	34		28		31	39	32	40	2
										9					27	33	34	41	34	29	45	40	41	10					23	28		28		42	36	47	39	3
										14					32	27	34	35	33		33	30	44	7					24	26		26		34	46	28	44	6
															34	31	29	25	35		37	39	33	8					26	25				29	30	41	34	5
															21	29	32	37	40		45	36	41	7					26	28				30	45	40	33	2
															22	28	36	32	33		46	38	31	5					24	24				49	40	33	33	4
															23	27	33	31	30		37	34	48	7					32	30				47	39		38	5
															27	28	36	40	38		37	43	38	7					37	38				32	32			2
															27	24	32	34	34		41	37	39	5					30	31				43	30			8
															27	30	32	28	33		38	44	31	9					21	38				31	31			6
															25	23	30	29	30			46	37	7					22	33				41	39			6
															20	36	35	33	32			47	43	7					29	41				42	30			5
															30	36		33	28			50		6					26	35				32	38			4
															29	29		34	31			43		7					23	21				39	39			4
															23	37		32	30			44							28					32	31			7
															19	38		31	25			43							30					38	36			8
															30	29		26	33			39							25					33	34			5
															26	30		30	28			28							22					36
															29	27		27	27			45							32					30
															30	37		35	36			36							25					47
															19	34		39	22			44							29					37
															26	29		43	29			33												37
															33	26		30	29			47												39
															29	35		36	28			46												34
															27	28		26	37			34												40
															26	30		30				43												44
															20	26		28				38												37
															34	37		26				31												39
															27	28		30																43
															24	29		30																27
															25	33		33																37
															29	35		25
															25	35		27
															27	31		27
																30
																25
																27
																34
																23
mean	134.905	130.727	131.6	135.296	135.238	123.769	126.81	129.375	133.15	12.4333	10.9545				26.5902	29.6515	29.7179	32.0164	31.2115	38.3793	40.2432	40.7091	41.1795	6.7561	6.86667				26.875	29.7561	29.619	29.4	28.7917	37.9138	37.6591	36.6667	37.2059	5.47727	5.16667
SD	33.8778	17.0405	17.6023	24.7144	24.7269	22.5155	31.3758	24.7619	19.1788	3.92159	2.3253				3.98924	4.29761	4.06327	4.64296	3.75365	6.40266	6.91026	7.53579	5.5093	1.74999	2.18683				3.62069	5.68601	5.15915	4.58694	3.94735	5.7843	6.02624	5.57954	4.30307	2.20009	2.13437
n	21	11	10	27	21	26	21	24	20	30	22				61	66	39	61	52	29	37	55	39	41	15				48	41	21	30	24	58	44	33	34	44	24

## Sheet: Figure 7A
Supplementary Data. Chu et al. (2024). Modulation of meiotic recombination. Plant Cell.
Supplementary Data Set 1. Statistical data.
	WT	asy3-1aaCC	asy3-2aaCC	asy3-1AAcc	asy3-2AAcc	asy3-1aaCc	asy3-2aaCc	asy3-1Aacc	asy3-2Aacc	asy3-1aacc	asy3-2aacc
	38	34	37	34	33	48	39	42	47	4	6
	30	38	38	34	33	47	47	35	42	5	7
	33	37	34	35	39	41	38	42	42	5	7
	34	33	36	38	33	50	46	45	38	6	6
	30	30	29	31	34	57	47	38	46	8	7
	37	34	34	35	37	45	54	36	44	7	8
	33	35	35	42	32	44	50	41	46	5	9
	33	35	34	39	32	42	43	47	47	7	8
	31	44		38	39	43	44	44	45	7	5
	32	39		38	37	41	50	49	39	6	7
	32	41		37	38	45	44	45	47	9	6
	37	33			38	42	40	51	39	6	7
	34	33			36	41	43	36	39	7	6
	34	33			37	42	48	37	41	9	4
	35	42			33	45	38	48	45	5	3
	35	37			36	43		43	48	6	7
	36	44				37		41	40	4	3
	32					50		46	43	9	6
	36					40		47		7	5
	35					46		39		8	6
	39					47				6	5
	40					42				6	7
	35					40				6	8
	34									7	3
	33									5	5
	32									4	10
	31									5	3
	33									7	5
	31									8	3
										9	7
										10	5
										9	7
										5	5
										6	4
										7	7
										7	5
										6	7
										8	8
										6	5
										6	3
										6	4
										10	6
										7
										5
										7
										7
										5
										10
										7
										6
										6
										4
										6
										3
										5
										5
										5
										6
										5
										6
										2
										3
										3
										9
										5
										5
										4
										5
										5
										6
										6
										8
										5
										5
										5
										8
										6
										4
										8
										4
										3
										7
										9
										5
										4
										6
										5
										5
										4
										6
										8
										6
										7
										6
										7
										3
										8
										3
										6
										6
mean	33.9655	36.5882	34.625	36.4545	35.4375	44.2609	44.7333	42.6	43.2222	6.04	5.83333
SD	2.53911	4.05925	2.54644	2.87192	2.44869	4.2037	4.59662	4.58694	3.22414	1.70833	1.7309
n	29	17	8	11	16	23	15	20	18	100	42

## Sheet: Figure 7B
Supplementary Data. Chu et al. (2024). Modulation of meiotic recombination. Plant Cell.
Supplementary Data Set 1. Statistical data.
	WT	asy3-1aaCC	asy3-2aaCC	asy3-1AAcc	asy3-2AAcc	asy3-1aaCc	asy3-2aaCc	asy3-1Aacc	asy3-2Aacc
	9	11	7	8	9	5	6	7	6
	5	7	6	9	5	1	10	12	4
	7	8	5	3	7	5	4	8	4
	2	8	6	8	8	8	1	5	10
	6	11	4	7	6	3	3	6	5
	7	8	12	9	4	7	9	4	6
	10	3	10	2	6	3	1	3	5
	12	13	11	6	8	3	11	7	6
	2	8		4	2	3	8	7	5
	10	1		10	3	11	4	2	8
	5	1		9	3	6	5	1	2
	6	5			6	12	8	3	4
	6	5			5	10	13	7	8
	6	7			5	11	9	6	11
	5	4			3	3	7	10	10
	5	4			5	14		11	2
	4	3				7		13	4
	4					1		5	3
	10					8		7
	12					3		6
	7					5
	3					6
	14					3
	5
	5
	7
	9
	1
	6
mean	6.55172	6.29412	7.625	6.81818	5.3125	6	6.6	6.5	5.72222
SD	3.09155	3.37403	2.78107	2.58732	1.95955	3.5631	3.46025	3.1225	2.62055
n	29	17	8	11	16	23	15	20	18

## Sheet: Figure 7C
Supplementary Data. Chu et al. (2024). Modulation of meiotic recombination. Plant Cell.
Supplementary Data Set 1. Statistical data.
	HEI10 foci per chromosome pair									HEI10 foci per chromosome pair									HEI10 foci per chromosome pair									HEI10 foci per chromosome pair									HEI10 foci per chromosome pair									HEI10 foci per chromosome pair
WT	0	1	2	3	4	5			asy3-1aaCC	0	1	2	3	4	5			asy3-2aaCC	0	1	2	3	4	5			asy3-1AAcc	0	1	2	3	4	5			asy3-2AAcc	0	1	2	3	4	5			asy3-1aaCc	0	1	2	3
	3	4	11	1	0	0				4	8	6	1	0	0				3	5	9	1	1	0				2	8	9	0	0	0				3	9	6	1	0	0				1	4	6	5
	2	9	8	0	0	0				3	3	11	2	0	0				2	7	7	1	2	0				3	7	9	0	0	0				3	6	8	2	0	0				0	6	5	4
	0	13	5	1	0	0				2	7	8	2	0	0				2	6	10	1	0	0				0	9	7	3	0	0				1	7	8	3	0	0				1	6	8	3
	1	5	12	1	0	0				3	9	5	2	0	0				1	8	8	2	0	0				3	5	8	3	0	0				3	8	7	1	0	0				2	3	7	4
	2	11	5	1	0	0				7	6	5	1	0	0				3	7	9	0	0	0				2	10	7	0	0	0				2	9	5	3	0	0				0	4	4	4
	0	10	7	2	0	0				3	7	8	1	0	0				7	5	4	3	0	0				5	3	10	1	0	0				0	7	10	2	0	0				3	3	8	2
	1	13	5	0	0	0				0	7	11	1	0	0				4	6	8	1	0	0				0	3	11	5	0	0				3	7	8	1	0	0				2	1	8	8
	4	9	6	0	0	0				7	3	8	1	0	0				2	11	6	0	0	0				1	5	11	2	0	0				3	9	6	1	0	0				0	4	11	3
	0	9	10	0	0	0				0	4	13	2	0	0													3	1	12	3	0	0				0	4	12	3	0	0				1	5	8	2
	4	9	5	1	0	0				0	7	9	3	1	0													1	6	6	6	0	0				0	6	11	2	0	0				3	7	4	5
	1	11	5	2	0	0				0	5	9	3	2	0													1	6	9	3	0	0				0	5	12	2	0	0				2	4	8	2
	1	8	7	3	0	0				1	8	10	0	0	0																						2	4	11	2	0	0				3	8	3	4
	1	8	10	0	0	0				1	8	10	0	0	0																						1	6	11	1	0	0				3	6	6	3
	0	11	7	1	0	0				2	9	7	1	0	0																						1	6	10	2	0	0				5	6	2	3
	1	7	10	1	0	0				0	4	9	4	1	0																						1	8	8	2	0	0				2	2	8	5
	3	6	6	4	0	0				1	5	11	2	0	0																						2	6	8	3	0	0				6	3	6	2
	0	8	9	2	0	0				0	4	8	7	0	0																															2	8	6	2
	1	8	10	0	0	0																																								0	3	7	5
	4	6	7	2	0	0																																								3	7	3	5
	4	8	6	1	0	0																																								0	6	5	5
	2	5	9	3	0	0																																								3	2	6	5
	0	6	8	5	0	0																																								4	3	7	2
	5	8	5	1	0	0																																								0	7	8	2
	2	7	8	2	0	0
	2	7	9	1	0	0
	5	4	9	1	0	0
	4	9	5	1	0	0
	0	8	9	2	0	0
	1	11	7	0	0	0
mean	1.86207	8.2069	7.58621	1.34483	0	0				2	6.11765	8.70588	1.94118	0.235294	0				3	6.875	7.625	1.125	0.375	0				1.90909	5.72727	9	2.36364	0	0				1.5625	6.6875	8.8125	1.9375	0	0				2	4.69565	6.26087	3.69565
SD	1.61297	2.33975	2.04294	1.21132	0	0				2.22288	1.96685	2.13555	1.62591	0.545507	0				1.73205	1.83286	1.79844	0.927025	0.695971	0				1.44314	2.59688	1.80907	1.91988	0	0				1.17094	1.56998	2.15693	0.747391	0	0				1.64184	1.98767	2.06876	1.51614
n	551									323									152									209									304									437
%	0.0980036	0.431942	0.399274	0.0707804	0	0				0.105263	0.321981	0.458204	0.102167	0.0123839	0				0.157895	0.361842	0.401316	0.0592105	0.0197368	0				0.100478	0.301435	0.473684	0.124402	0	0				0.0822368	0.351974	0.463816	0.101974	0	0				0.105263	0.24714	0.329519	0.194508
[truncated: 23 more columns]

[truncated: 11 more sheets: Figure 7D, Figure 7E,supplemental figure14, Supplemental figure 1A, Supplemental figure 1B, Supplemental figure 2B, Supplemental figure 5C, Supplemental figure 6B, Supplemental figure 7C, Supplemental figure 7D, Supplemental figure 12B, Supplemental figure 13C]
